# Supplementary material for: “Life continues”: Patient, health care and community care workers perspectives on self-administered treatment for rifampicin-resistant tuberculosis in Khayelitsha, South Africa
Source: PLoS One. 2018 Sep 14;13(9):e0203888. doi: 10.1371/journal.pone.0203888 (PMC6138394; doi:10.1371/journal.pone.0203888)
Supplement: S3 File — (XLSX) [file pone.0203888.s003.xlsx]

## Sheet: Patients
PatientID	age	sex	s1_q1	S1_Q1_other	S1_Q2	S1_Q3	S1_Q4	S1_Q6	S1_Q7	S1_Q8	S1_Q9	S1_Q9_explan	S1_Q11	S1_Q12	s2_q1	S2_Q2	S2_Q3	S2_Q4	ccw_yn	S3_Q1	S3_Q2	S3_Q3	S3_Q4	S3_Q5	S3_Q6	S3_Q7	S3_Q8	S3_Q9	S3_Q10	S4_Q1	S4_Q2	S4_Q3	S4_Q4	SAT_date	MDPrev_DrugHist	MDDRTB_class	MDHIV_Stat	MDART_S	MDDRTB_TxS
2028	33	F	W		N	Y	Y	Y	Y	Y	Y	N/A	None	N	Y	N	N	S	Y	S	S	S	Y	Y	Y	Y	Y	Y	Y	Y	Y	Y	Y	3/13/2015	1	R mono	Positive	Yes	10/22/2014
2039	54	M	M		N	N	Y	Y	Y	Y	Y	N/A	None	N	Y	N	N	N	Y	S	S	S	Y	Y	Y	Y	Y	N	Y	Y	Y	Y	Y	2015-11-08	1	PreXDR FLQ	Negative		11/20/2014
2072	34	M	W		Y	Y	Y	Y	Y	Y	Y	N/A	None	N	Y	N	N	N	N											Y	Y	Y	Y	10/16/2015	1	MDR	Positive	Yes	10/26/2014
2077	44	M	W		N	N	Y	Y	Y	Y	Y	None	Noe	Y	Y	N	S	N	Y	S	A	A	Y	Y	Y	Y	Y	N	Y	Y	Y	Y	Y	2015-02-06	1	R mono	Positive	Yes	2014-09-12
2088	37	M	W		Y	Y	Y	Y	Y	Y	Y	N/A	None	N	Y	N	S	S	N											Y	Y	Y	Y	1/14/2016	2	PreXDR INJ	Positive	Yes	4/21/2015
2091	34	F	M		N	N	Y	Y	Y	Y	Y	None	None	N	Y	N	S	S	Y	A	A	N	Y	Y	Y	Y	Y	N	Y	Y	Y	Y	Y	2015-09-09	2	MDR	Positive	Yes	2015-09-02
2147	31	M	W		N	N	Y	Y	N	Y	Y	N/A	None	Y	Y	N	N	S	N											N	Y	Y	Y	6/28/2016	1	PreXDR INJ	Negative		4/18/2015
2153	33	F	W		Y	Y	Y	Y	Y	Y	Y	N/A	None	N	Y	N	S	S	Y	S	S	S	Y	Y	Y	Y	Y	Y	N	Y	Y	Y	Y	10/16/2015	1	R mono	Positive	Yes	4/28/2015
2160	28	F	W		Y	Y	Y	Y	Y	Y	Y	N/A	None	Y	Y	N	S	N	Y	S	S	S	Y	Y	Y	Y	Y	Y	Y	Y	Y	Y	Y	10/16/2015	1	MDR	Negative		11/20/2014
2163	43	M	M		Y	Y	Y	Y	Y	Y	Y	N/A	None	N	Y	N	S	S	Y	S	S	S	Y	Y	Y	N	N	N	N	Y	Y	Y	Y	7/28/2015	1	MDR	Positive	Yes	5/28/2015
2195	37	F	M		N	N	Y	Y	Y	Y	Y	N/A	None	Y	Y	N	S	N	Y	A	A	A	Y	Y	Y	Y	Y	Y	Y	Y	Y	Y	Y	1/26/2016	3	PreXDR FLQ	Positive	Yes	6/18/2015
2197	99	M	M		N	Y	Y	Y	Y	Y	Y	N/A	None	N	Y	N	S	S	Y	S	S	S	Y	Y	Y	Y	Y	Y	Y	Y	Y	Y	Y	2016-04-02	2	MDR	Negative		6/30/2015
2207	37	M	W		N	Y	Y	Y	Y	Y	Y	N/A	None	N	Y	N	S	S	Y	A	A	A	Y	Y	Y	Y	Y	N	Y	Y	Y	Y	Y	1/29/2016	3	MDR	Negative		6/17/2015
2208	47	M	M		N	Y	Y	Y	Y	Y	Y	N/A	None	Y	Y	N	S	S	Y	S	N	N	Y	N	N	Y	Y	N	Y	Y	Y	Y	Y	2016-12-05	3	MDR	Positive	Yes	2015-07-07
2214	31	M	M		N	Y	Y	Y	Y	Y	Y	N/A	None	N	Y	N	S	N	N											Y	Y	N	Y	2016-12-07	3	MDR	Positive	Yes	9/28/2015
2259	59	M	M		N	N	Y	Y	Y	Y	Y	N/A	None	N	Y	N	N	N	Y	S	S	N	Y	Y	Y	Y	Y	N	Y	Y	N	Y	Y	7/28/2016	1	MDR	Positive	Yes	8/25/2015
2264	39	F	M		N	Y	N	N	N	N	Y	N/A	None	N	Y	N	N	S	Y	A	A	A	Y	Y	Y	Y	Y	Y	Y	Y	Y	Y	Y	10/14/2016	1	MDR	Positive	Yes	2015-11-09
2271	38	M	W		N	Y	Y	Y	Y	N	Y	N/A	None	N	Y	N	N	N	Y	S	S	S	Y	Y	Y	Y	Y	N	Y	Y	Y	N	Y	10/28/2015	2	R mono	Positive	Yes	2015-03-09
2279	29	F	M		Y	Y	Y	Y	N	Y	Y	N/A	None	N	Y	N	S	S	Y	S	S	N	N	Y	N	N	N	N	N	Y	N	Y	Y	2016-04-05	1	XDR	Positive	Yes	9/28/2015
2280	35	F	M		Y	Y	Y	Y	Y	Y	Y	N/A	None	Y	N	N	S	S	Y	S	S	S	Y	Y	Y	Y	Y	Y	Y	Y	Y	Y	Y	1/29/2016	2	MDR	Positive	Yes	9/29/2015
2292	40	F	M		Y	Y	Y	Y	Y	Y	Y	N/A	None	N	Y	N	S	S	Y	S	S	N	Y	Y	Y	Y	Y	Y	Y	Y	Y	Y	N	2016-04-08	2	MDR	Positive	Yes	10/15/2015
2299	60	F	O	Biweekly	Y	Y	Y	Y	N	Y	Y	N/A	None	Y	Y	N	N	N	Y	A	A	A	Y	Y	Y	Y	Y	Y	Y	Y	Y	Y	Y	1/15/2016	1	MDR	Positive	Yes	10/29/2015
2301	38	M	M		Y	Y	Y	Y	Y	Y	Y	N/A	None	N	Y	N	N	N	Y	A	A	A	Y	Y	Y	Y	Y	Y	Y	Y	Y	Y	Y	2016-02-11	1	MDR	Positive	Yes	10/26/2015
2326	45	F	M		N	N	Y	Y	Y	Y	Y	N/A	None	N	Y	N	S	S	Y	S	S	S	Y	Y	Y	Y	Y	N	Y	Y	N	Y	Y	10/26/2016	2	MDR	Positive	Yes	11/18/2015
2388	43	F	M		Y	Y	Y	Y	Y	Y	Y	N/A	None	N	Y	N	N	S	N											Y	Y	Y	Y	2016-01-11	1	MDR	Positive	Yes	3/31/2016
2411	45	M	M		Y	Y	Y	Y	Y	Y	Y	N/A	None	N	Y	N	N	N	Y	A	A	A	Y	N	Y	Y	Y	N	N	Y	N	Y	Y	7/28/2016	1	Gen Xp R	Positive	Yes	12/15/2015
2427	44	M	M		Y	Y	Y	Y	Y	Y	Y	N/A	None	Y	Y	Y	N	N	Y	S	S	S	Y	Y	Y	Y	Y	N	Y	Y	Y	Y	Y	10/14/2016	2	MDR	Positive	Yes	1/14/2016

## Sheet: HCW
IDNumb	HCW_CCW	age	sex	time_working	S1_Q4	S2_Q1	S2_Q2	S2_Q3	S2_Q4	S2_Q6	S2_Q8	S2_Q9	S2_Q11
1	H	54	F	2	N	N	Y	Y	Y	N	N	Y	N
2	H	44	F	4	Y	Y	Y	Y	Y	Y	Y	N	N
3	H	29	F	1	Y	Y	Y	Y	Y	Y	Y	Y	Y
4	H	33	M	3	Y	Y	Y	Y	Y	Y	Y	Y	Y
5	H	32	F	3	N	Y	Y	Y	Y	Y	Y	Y	N
6	H	29	F	1.3	Y	Y	Y	Y	Y	Y	Y	N	N
7	H	29	M	1	N	Y	Y	Y	Y	Y	Y	N	N
8	H	40	F	4	N	Y	Y	Y	Y	Y	Y	Y	Y
9	H	46	F	1	N	Y	N	Y	Y	Y	Y	N	N
10	H	45	F	1.6	N	Y	Y	Y	Y	Y	Y	Y	Y
11	H	32	F	2	N	Y	Y	Y	Y	Y	Y	N	Y
12	H	63	F	10	Y	Y	Y	Y	N	N	N	N	Y

## Sheet: CCW
IDNumb	HCW_CCW	age	sex	time_working	V24	S1_Q9	S1_Q10	S2_Q1	S2_Q2	S2_Q3	S2_Q4	S2_Q5	S2_Q6	S2_Q8	S2_Q13
1	C	45	F	4	N	N	Y	Y	Y	Y	Y	Y	N	Y	Y
2	C	53	F	5	N	Y	Y	Y	Y	Y	Y	Y	Y	Y	Y
3	C	52	F	5	N	N	Y	Y	Y	Y	Y	Y	N	Y	Y
4	C	45	M	9	N	N	Y	Y	Y	Y	Y	Y	N	N	Y
5	C	42	F	10	N	N	Y	Y	Y	Y	Y	Y	N	Y	N
6	C	48	F	11	N	N	Y	Y	Y	Y	Y	Y	N	N	Y
7	C	44	F	11	N	Y	Y	Y	Y	Y	Y	Y	N	N	Y
8	C	47	F	4	N	Y	Y	Y	Y	Y	Y	Y	N	N	N
9	C	44	M	5	N	N	Y	Y	Y	Y	Y	Y	N	N	Y
10	C	54	F	11	Y	N	Y	Y	Y	Y	Y	Y	N	Y	Y
11	C	56	F	11	N	Y	Y	Y	Y	Y	Y	Y	Y	Y	N
12	C	50	F	8	N	Y	Y	Y	Y	Y	Y	Y	N	Y	N
13	C	50	F	7	Y	N	Y	Y	Y	Y	Y	Y	N	N	Y
14	C	58	F	10	N	Y	Y	Y	Y	Y	Y	Y	N	Y	Y
15	C	69	F	11	N	N	Y	Y	Y	Y	Y	Y	Y	Y	Y
16	C	42	F	5	N	N	Y	Y	Y	Y	Y	Y	N	N	N
17	C	34	F	4	N	N	Y	Y	Y	Y	Y	Y	N	Y	Y
18	C	62	F	11	N	N	Y	Y	Y	Y	Y	Y	N	Y	N
19	C	28	F	2	N	Y	Y	N	Y	Y	Y	Y	N	N	Y
20	C	43	F	3	N	Y	Y	Y	Y	Y	Y	Y	Y	N	Y
21	C	32	F	5	N	N	Y	Y	Y	Y	Y	Y	Y	Y	N
22	C	53	F	5	N	N	Y	Y	Y	Y	Y	Y	Y	Y	Y
23	C	48	F	3	N	Y	Y	Y	Y	Y	Y	Y	N	Y	Y
24	C	34	F	6	N	N	Y	Y	Y	Y	Y	Y	Y	Y	Y
25	C	34	F	8	N	N	Y	Y	Y	Y	Y	Y	N	Y	Y
26	C	32	F	2	N	N	Y	Y	Y	Y	Y	Y	N	N	Y
27	C	36	F	8	N	Y	Y	Y	Y	Y	Y	Y	Y	N	Y
28	C	37	F	11	N	N	Y	Y	Y	Y	Y	Y	Y	Y	Y
29	C	23	F	4	Y	N	Y	Y	N	Y	Y	Y	Y	Y	Y
30	C	69	F	12	N	N	Y	Y	Y	Y	Y	Y	N	Y	Y
31	C	58	F	12	N	N	Y	Y	Y	Y	Y	Y	Y	Y	Y
32	C	38	F	10	N	N	Y	Y	Y	Y	Y	Y	Y	Y	Y
33	C	36	F	10	Y	Y	Y	Y	Y	Y	Y	Y	N	Y	Y
34	C	44	M	2	N	N	Y	Y	Y	Y	Y	Y	N	Y	Y
35	C	49	F	3	Y	Y	Y	Y	Y	Y	Y	N	Y	N	Y
36	C	49	F	3	N	N	Y	Y	Y	Y	Y	Y	Y	N	Y
37	C	33	F	6	N	N	Y	N	Y	Y	Y	Y	N	Y	Y
38	C	48	F	10	N	Y	Y	Y	Y	Y	Y	Y	Y	Y	Y
39	C	32	F	4	N	N	Y	Y	Y	Y	Y	Y	Y	Y	Y
40	C	43	F	5	Y	N	Y	Y	Y	Y	Y	Y	N	Y	Y
41	C	35	F	5	N	N	Y	Y	Y	Y	Y	Y	N	Y	Y
42	C	36	F	2	N	N	Y	N	Y	Y	Y	Y	Y	Y	Y
43	C	52	F	10	N	N	Y	Y	Y	Y	Y	Y	Y	Y	Y
44	C	32	F	10	N	Y	Y	Y	Y	Y	Y	Y	N	Y	N
